# Supplementary material for: Repurposing FDA-Approved Drugs for Eumycetoma Treatment: Homology Modeling and Computational Screening of CYP51 Inhibitors
Source: Int J Mol Sci. 2025 Jan 1;26(1):315. doi: 10.3390/ijms26010315 (PMC11720416; doi:10.3390/ijms26010315)
Supplement: Supplementary file 1 [file ijms-26-00315-s001.zip]

Archive with 1 entries (1 files):
- ijms-3382807-supplementary.pdf
